# Supplementary material for: Basal activation of astrocytic Nrf2 in neuronal culture media: Challenges and implications for neuron-astrocyte modelling
Source: Brain Neurosci Adv. 2025 Jul 24;9:23982128251351360. doi: 10.1177/23982128251351360 (PMC12290377; doi:10.1177/23982128251351360)
Supplement: sj-xlsx-2-bna-10.1177_23982128251351360 – Supplemental material for Basal activation of astrocytic Nrf2 in neuronal culture media: Challenges and implications for neuron-astrocyte modelling [file sj-xlsx-2-bna-10.1177_23982128251351360.xlsx]

## Sheet: Nrf2
	cDNA from control astrocytes
	Tube	Replicate 1	Replicate 2	Avg Ct	cDNA Sample Quantity (arbitrary)	Log (sample quantity)
	A	21.756	21.607	21.6815	2	0.30103
	B	22.744	22.22	22.482	1	0
	C	23.005	23.051	23.028	0.5	-0.30103
	D	24.087	24.154	24.1205	0.25	-0.60206
	E	25.351	25.294	25.3225	0.125	-0.90309
	F	26.326	26.454	26.39	0.0625	-1.20412
					Dilution Factor	2
					Slope	-3.14696
					R Squared	0.985163
					Efficiency (%)	107.858

## Sheet: GAPDH
	cDNA from control astrocytes
	Tube	Replicate 1	Replicate 2	Replicate 3	Replicate 4	Avg Ct	cDNA Sample Quantity (arbitrary)	Log (sample quantity)
	A	19.5482	19.4777	19.7008		19.5756	0.5	-0.30103
	B	20.5637	20.7487	20.9034	20.8547	20.7676	0.25	-0.60206
	C	21.7537	21.7931	21.8906	21.6833	21.7802	0.125	-0.90309
	D	22.8453	22.8379	22.8835	23.0031	22.8924	0.0625	-1.20412
	E
							Dilution Factor	2
							Slope	-3.64187
							R Squared	0.999087
							Efficiency (%)	88.1846

## Sheet: RPLPO
	cDNA from control astrocytes
	Tube	Replicate 1	Replicate 2	Avg Ct	Sample Quantity	Log (sample quantity)
	A	18.9663	18.749	18.8576	1	0
	B	19.3938	19.3166	19.3552	0.5	-0.30103
	C	20.5458	20.3919	20.4688	0.25	-0.60206
	D	21.7234	21.73	21.7267	0.125	-0.90309
	E	22.6032	22.6268	22.615	0.063	-1.20066
					Dilution Factor	2
					Slope	-3.29158
					R Squared	0.983973
					Efficiency (%)	101.282
