# Supplementary material for: Basal activation of astrocytic Nrf2 in neuronal culture media: Challenges and implications for neuron-astrocyte modelling
Source: Brain Neurosci Adv. 2025 Jul 24;9:23982128251351360. doi: 10.1177/23982128251351360 (PMC12290377; doi:10.1177/23982128251351360)
Supplement: sj-xlsx-3-bna-10.1177_23982128251351360 – Supplemental material for Basal activation of astrocytic Nrf2 in neuronal culture media: Challenges and implications for neuron-astrocyte modelling [file sj-xlsx-3-bna-10.1177_23982128251351360.xlsx]

## Sheet: Sheet1 (2)
Phenol red effects on astrocyte Nrf2 activation
Raw Data
	HA rep 1	HA rep 2	Plus Inh	DMEM/F12 rep 1	DMEM/F12 rep 2	Plus NQO1 Inhibitor	DMEM/F12 - P rep 1	DMEM/F12 - P 1 Rep 2	Plus Inh	DMEM/F12 - P 1 + DMF Rep 1	DMEM/F12 - P 1 + DMF Rep 2	Plus Inh		A	HA
n1	0.22	0.229	0.143	0.286	0.258	0.198	0.242	0.211	0.178	0.275	0.211	0.112		B	DMEM/F12
n2	0.258	0.223	0.107	0.22	0.226	0.092	0.285	0.261	0.079	0.214	0.194	0.079		C	DMEM/F12 minus phenol red
n3	0.323	0.293	0.106	0.249	0.248	0.108	0.301	0.28	0.103	0.364	0.37	0.088		D	DMEM/F12 minus phenol red + DMF
n4	0.22	0.222	0.141	0.238	0.277	0.097	0.261	0.238	0.088	0.333	0.398	0.083
n5	0.29	0.269	0.099	0.265	0.245	0.098	0.185	0.226	0.081	0.32	0.315	0.084
n6	0.295	0.256	0.129	0.272	0.257	0.101	0.261	0.277	0.092	0.37	0.357	0.136
Analyses
	HA rep 1	HA rep 2	Average	Plus NQO1 Inhibitor	Minus Inhibitor	DMEM/F12 rep 1	DMEM/F12 rep 2	Average	Plus Inh	Minus Inh	DMEM/F12 - P rep 1	DMEM/F12 - P 1 Rep 2	Average	Plus Inh	Minus Inh	DMEM/F12 - P 1 + DMF Rep 1	DMEM/F12 - P 1 + DMF Rep 2	Average	Plus Inh	Minus Inh
n1	0.22	0.229	0.2245	0.143	0.0815	0.286	0.258	0.272	0.198	0.074	0.242	0.211	0.2265	0.178	0.0485	0.275	0.211	0.243	0.112	0.131
n2	0.258	0.223	0.2405	0.107	0.1335	0.22	0.226	0.223	0.092	0.131	0.285	0.261	0.273	0.079	0.194	0.214	0.194	0.204	0.079	0.125
n3	0.323	0.293	0.308	0.106	0.202	0.249	0.248	0.2485	0.108	0.1405	0.301	0.28	0.2905	0.103	0.1875	0.364	0.37	0.367	0.088	0.279
n4	0.22	0.222	0.221	0.141	0.08	0.238	0.277	0.2575	0.097	0.1605	0.261	0.238	0.2495	0.088	0.1615	0.333	0.398	0.3655	0.083	0.2825
n5	0.29	0.269	0.2795	0.099	0.1805	0.265	0.245	0.255	0.098	0.157	0.185	0.226	0.2055	0.081	0.1245	0.32	0.315	0.3175	0.084	0.2335
n6	0.295	0.256	0.2755	0.129	0.1465	0.272	0.257	0.2645	0.101	0.1635	0.261	0.277	0.269	0.092	0.177	0.37	0.357	0.3635	0.136	0.2275
	HA	DMEM/F12	DMEM/F12 - P	DMEM/F12 - P 1 + DMF	Experiment
n1	0.0815	0.074	0.0485	0.131	1
n2	0.1335	0.131	0.194	0.125	1
n3	0.202	0.1405	0.1875	0.279	2
n4	0.08	0.1605	0.1615	0.2825	2
n5	0.1805	0.157	0.1245	0.2335	3
n6	0.1465	0.1635	0.177	0.2275	3
Values per ug protein	Divide by 2
	HA	DMEM/F12	DMEM/F12 - P	DMEM/F12 - P 1 + DMF	Experiment
n1	0.04075	0.037	0.02425	0.0655	1
n2	0.06675	0.0655	0.097	0.0625	1
n3	0.101	0.07025	0.09375	0.1395	2
n4	0.04	0.08025	0.08075	0.14125	2
n5	0.09025	0.0785	0.06225	0.11675	3
n6	0.07325	0.08175	0.0885	0.11375	3

## Sheet: Figure S2 BCA analyses
Phenol red effects on astrocyte Nrf2 activation
Conditions
A	HA - human astrocyte media
B	DMEM/F12
C	DMEM/F12 minus phenol red
D	DMEM/F12 minus phenol red +DMF
	Protein standard (ug/ml)	Rep. 1	Rep. 2	Average Absorbance (562 nm)	Absorbance (562 nm)
A	2000	2.2	2.125	2.1625	2.0745
B	1500	1.582	1.636	1.609	1.521
C	1000	0.823	1.179	1.001	0.913
D	750	1.281	1.308	1.2945	1.2065
E	500	0.764	0.569	0.6665	0.5785
F	250	0.425	0.433	0.429	0.341
G	125	0.262	0.282	0.272	0.184
H	25	0.135	0.135	0.135	0.047
I	0	0.05	0.126	0.088	0
	Samples	Rep.1	Rep. 2	Average Absorbance (562 nm)		protein conc. ug/ml	Protein conc. ug/25ul			2ug/well	EB
	3A1	0.217	0.22	0.2185		141.9	3.5475			14.0944	35.9056
	3A2	0.236	0.259	0.2475		170.9	4.2725			11.7028	38.2972
	3A3	0.276	0.267	0.2715		194.9	4.8725			10.2617	39.7383
	3A4	0.261	0.276	0.2685		191.9	4.7975			10.4221	39.5779
	3A5	0.281	0.293	0.287		210.4	5.26			9.5057	40.4943
	3A6	0.287	0.302	0.2945		217.9	5.4475			9.17852	40.8215
	3B1	0.189	0.196	0.1925		115.9	2.8975			17.2563	32.7437
	3B2	0.243	0.176	0.2095		132.9	3.3225			15.0489	34.9511
	3B3	0.213	0.254	0.2335		156.9	3.9225			12.747	37.253
	3B4	0.209	0.268	0.2385		161.9	4.0475			12.3533	37.6467
	3B5	0.238	0.231	0.2345		157.9	3.9475			12.6662	37.3338
	3B6	0.244	0.212	0.228		151.4	3.785			13.21	36.79
	3C1	0.224	0.214	0.219		142.4	3.56			14.0449	35.9551
	3C2	0.213	0.18	0.1965		119.9	2.9975			16.6806	33.3194
	3C3	0.195	0.204	0.1995		122.9	3.0725			16.2734	33.7266
	3C4	0.208	0.21	0.209		132.4	3.31			15.1057	34.8943
	3C5	0.238	0.339	0.2885		211.9	5.2975			9.43841	40.5616
	3C6	0.225	0.231	0.228		151.4	3.785			13.21	36.79
	3D1	0.198	0.263	0.2305		153.9	3.8475			12.9955	37.0045
	3D2	0.18	0.274	0.227		150.4	3.76			13.2979	36.7021
	3D3	0.182	0.179	0.1805		103.9	2.5975			19.2493	30.7507
	3D4	0.18	0.231	0.2055		128.9	3.2225			15.5159	34.4841
	3D5	0.232	0.228	0.23		153.4	3.835			13.0378	36.9622
	3D6	0.208	0.229	0.2185		141.9	3.5475			14.0944	35.9056
